# Supplementary material for: The prediction value of serum anion gap for short-term mortality in pulmonary hypertension patients with sepsis: a retrospective cohort study
Source: Front Med (Lausanne). 2025 Jan 7;11:1499677. doi: 10.3389/fmed.2024.1499677 (PMC11748302; doi:10.3389/fmed.2024.1499677)
Supplement: Supplementary file 1 [file Data_Sheet_1.zip]

Archive with 7 entries (6 files):
- Supplemental material/
- Supplemental material/Figure S1 legend.docx
- Supplemental material/Figure S1.tif
- Supplemental material/Table S1.docx
- Supplemental material/Table S2.docx
- Supplemental material/Table S3.docx
- Supplemental material/Table S4.docx
